# Supplementary material for: Dissecting the Causal Association Between Bulimia Nervosa and Structural Brain Abnormalities: A Two‐Sample Bidirectional Mendelian Randomization Study
Source: Brain Behav. 2025 Sep 10;15(9):e70859. doi: 10.1002/brb3.70859 (PMC12423433; doi:10.1002/brb3.70859)
Supplement: Supplementary file 2 — Supplementary Material: brb370859‐sup‐0002‐SuppMat2.xlsx [file BRB3-15-e70859-s003.xlsx]

## Sheet: sheet
ID	Subject ID
IDP_T1_SIENAX_headsize_scaling	Volumetric scaling from the T1 head image to standard space
IDP_T1_SIENAX_peripheral_grey_normalised_volume	Volume of peripheral cortical grey matter (from T1 brain image, normalised for head size)
IDP_T1_SIENAX_peripheral_grey_unnormalised_volume	Volume of peripheral cortical grey matter (from T1 brain image)
IDP_T1_SIENAX_CSF_normalised_volume	Volume of ventricular cerebrospinal fluid (from T1 brain image, normalised for head size)
IDP_T1_SIENAX_CSF_unnormalised_volume	Volume of ventricular cerebrospinal fluid (from T1 brain image)
IDP_T1_SIENAX_grey_normalised_volume	Volume of grey matter (from T1 brain image, normalised for head size)
IDP_T1_SIENAX_grey_unnormalised_volume	Volume of grey matter (from T1 brain image)
IDP_T1_SIENAX_white_normalised_volume	Volume of white matter (from T1 brain image, normalised for head size)
IDP_T1_SIENAX_white_unnormalised_volume	Volume of white matter (from T1 brain image)
IDP_T1_SIENAX_brain-normalised_volume	Volume of brain (grey+white, from T1 brain image, normalised for head size)
IDP_T1_SIENAX_brain-unnormalised_volume	Volume of brain (grey+white, from T1 brain image)
IDP_T1_FIRST_left_thalamus_volume	Volume of left thalamus (from T1 brain image)
IDP_T1_FIRST_right_thalamus_volume	Volume of right thalamus (from T1 brain image)
IDP_T1_FIRST_left_caudate_volume	Volume of left caudate (from T1 brain image)
IDP_T1_FIRST_right_caudate_volume	Volume of right caudate (from T1 brain image)
IDP_T1_FIRST_left_putamen_volume	Volume of left putamen (from T1 brain image)
IDP_T1_FIRST_right_putamen_volume	Volume of right putamen (from T1 brain image)
IDP_T1_FIRST_left_pallidum_volume	Volume of left pallidum (from T1 brain image)
IDP_T1_FIRST_right_pallidum_volume	Volume of right pallidum (from T1 brain image)
IDP_T1_FIRST_left_hippocampus_volume	Volume of left hippocampus (from T1 brain image)
IDP_T1_FIRST_right_hippocampus_volume	Volume of right hippocampus (from T1 brain image)
IDP_T1_FIRST_left_amygdala_volume	Volume of left amygdala (from T1 brain image)
IDP_T1_FIRST_right_amygdala_volume	Volume of right amygdala (from T1 brain image)
IDP_T1_FIRST_left_accumbens_volume	Volume of left accumbens (from T1 brain image)
IDP_T1_FIRST_right_accumbens_volume	Volume of right accumbens (from T1 brain image)
IDP_T1_FIRST_brain_stem+4th_ventricle_volume	Volume of brain stem + 4th ventricle (from T1 brain image)
IDP_T1_FAST_ROIs_L_frontal_pole	volume of grey matter in Left Frontal Pole
IDP_T1_FAST_ROIs_R_frontal_pole	volume of grey matter in Right Frontal Pole
IDP_T1_FAST_ROIs_L_insular_cortex	volume of grey matter in Left Insular Cortex
IDP_T1_FAST_ROIs_R_insular_cortex	volume of grey matter in Right Insular Cortex
IDP_T1_FAST_ROIs_L_sup_front_gyrus	volume of grey matter in Left Superior Frontal Gyrus
IDP_T1_FAST_ROIs_R_sup_front_gyrus	volume of grey matter in Right Superior Frontal Gyrus
IDP_T1_FAST_ROIs_L_mid_front_gyrus	volume of grey matter in Left Middle Frontal Gyrus
IDP_T1_FAST_ROIs_R_mid_front_gyrus	volume of grey matter in Right Middle Frontal Gyrus
IDP_T1_FAST_ROIs_L_inf_front_gyrus_parstri	volume of grey matter in Left Inferior Frontal Gyrus, pars triangularis
IDP_T1_FAST_ROIs_R_inf_front_gyrus_parstri	volume of grey matter in Right Inferior Frontal Gyrus, pars triangularis
IDP_T1_FAST_ROIs_L_inf_front_gyrus_parsop	volume of grey matter in Left Inferior Frontal Gyrus, pars opercularis
IDP_T1_FAST_ROIs_R_inf_front_gyrus_parsop	volume of grey matter in Right Inferior Frontal Gyrus, pars opercularis
IDP_T1_FAST_ROIs_L_precentral_gyrus	volume of grey matter in Left Precentral Gyrus
IDP_T1_FAST_ROIs_R_precentral_gyrus	volume of grey matter in Right Precentral Gyrus
IDP_T1_FAST_ROIs_L_temporal_pole	volume of grey matter in Left Temporal Pole
IDP_T1_FAST_ROIs_R_temporal_pole	volume of grey matter in Right Temporal Pole
IDP_T1_FAST_ROIs_L_sup_temp_gyrus_ant	volume of grey matter in Left Superior Temporal Gyrus, anterior division
IDP_T1_FAST_ROIs_R_sup_temp_gyrus_ant	volume of grey matter in Right Superior Temporal Gyrus, anterior division
IDP_T1_FAST_ROIs_L_sup_temp_gyrus_post	volume of grey matter in Left Superior Temporal Gyrus, posterior division
IDP_T1_FAST_ROIs_R_sup_temp_gyrus_post	volume of grey matter in Right Superior Temporal Gyrus, posterior division
IDP_T1_FAST_ROIs_L_mid_temp_gyrus_ant	volume of grey matter in Left Middle Temporal Gyrus, anterior division
IDP_T1_FAST_ROIs_R_mid_temp_gyrus_ant	volume of grey matter in Right Middle Temporal Gyrus, anterior division
IDP_T1_FAST_ROIs_L_mid_temp_gyrus_post	volume of grey matter in Left Middle Temporal Gyrus, posterior division
IDP_T1_FAST_ROIs_R_mid_temp_gyrus_post	volume of grey matter in Right Middle Temporal Gyrus, posterior division
IDP_T1_FAST_ROIs_L_mid_temp_gyrus_tempocc	volume of grey matter in Left Middle Temporal Gyrus, temporooccipital part
IDP_T1_FAST_ROIs_R_mid_temp_gyrus_tempocc	volume of grey matter in Right Middle Temporal Gyrus, temporooccipital part
IDP_T1_FAST_ROIs_L_inf_temp_gyrus_ant	volume of grey matter in Left Inferior Temporal Gyrus, anterior division
IDP_T1_FAST_ROIs_R_inf_temp_gyrus_ant	volume of grey matter in Right Inferior Temporal Gyrus, anterior division
IDP_T1_FAST_ROIs_L_inf_temp_gyrus_post	volume of grey matter in Left Inferior Temporal Gyrus, posterior division
IDP_T1_FAST_ROIs_R_inf_temp_gyrus_post	volume of grey matter in Right Inferior Temporal Gyrus, posterior division
IDP_T1_FAST_ROIs_L_inf_temp_gyrus_tempocc	volume of grey matter in Left Inferior Temporal Gyrus, temporooccipital part
IDP_T1_FAST_ROIs_R_inf_temp_gyrus_tempocc	volume of grey matter in Right Inferior Temporal Gyrus, temporooccipital part
IDP_T1_FAST_ROIs_L_postcent_gyrus	volume of grey matter in Left Postcentral Gyrus
IDP_T1_FAST_ROIs_R_postcent_gyrus	volume of grey matter in Right Postcentral Gyrus
IDP_T1_FAST_ROIs_L_sup_parietal_lobule	volume of grey matter in Left Superior Parietal Lobule
IDP_T1_FAST_ROIs_R_sup_parietal_lobule	volume of grey matter in Right Superior Parietal Lobule
IDP_T1_FAST_ROIs_L_supramarg_gyrus_ant	volume of grey matter in Left Supramarginal Gyrus, anterior division
IDP_T1_FAST_ROIs_R_supramarg_gyrus_ant	volume of grey matter in Right Supramarginal Gyrus, anterior division
IDP_T1_FAST_ROIs_L_supramarg_gyrus_post	volume of grey matter in Left Supramarginal Gyrus, posterior division
IDP_T1_FAST_ROIs_R_supramarg_gyrus_post	volume of grey matter in Right Supramarginal Gyrus, posterior division
IDP_T1_FAST_ROIs_L_angular_gyrus	volume of grey matter in Left Angular Gyrus
IDP_T1_FAST_ROIs_R_angular_gyrus	volume of grey matter in Right Angular Gyrus
IDP_T1_FAST_ROIs_L_latocc_cortex_sup	volume of grey matter in Left Lateral Occipital Cortex, superior division
IDP_T1_FAST_ROIs_R_latocc_cortex_sup	volume of grey matter in Right Lateral Occipital Cortex, superior division
IDP_T1_FAST_ROIs_L_latocc_cortex_inf	volume of grey matter in Left Lateral Occipital Cortex, inferior division
IDP_T1_FAST_ROIs_R_latocc_cortex_inf	volume of grey matter in Right Lateral Occipital Cortex, inferior division
IDP_T1_FAST_ROIs_L_intracalc_cortex	volume of grey matter in Left Intracalcarine Cortex
IDP_T1_FAST_ROIs_R_intracalc_cortex	volume of grey matter in Right Intracalcarine Cortex
IDP_T1_FAST_ROIs_L_front_med_cortex	volume of grey matter in Left Frontal Medial Cortex
IDP_T1_FAST_ROIs_R_front_med_cortex	volume of grey matter in Right Frontal Medial Cortex
IDP_T1_FAST_ROIs_L_juxtapos_lobule_cortex	volume of grey matter in Left Juxtapositional Lobule Cortex (formerly Supplementary Motor Cortex)
IDP_T1_FAST_ROIs_R_juxtapos_lobule_cortex	volume of grey matter in Right Juxtapositional Lobule Cortex (formerly Supplementary Motor Cortex)
IDP_T1_FAST_ROIs_L_subcallosal_cortex	volume of grey matter in Left Subcallosal Cortex
IDP_T1_FAST_ROIs_R_subcallosal_cortex	volume of grey matter in Right Subcallosal Cortex
IDP_T1_FAST_ROIs_L_paracing_gyrus	volume of grey matter in Left Paracingulate Gyrus
IDP_T1_FAST_ROIs_R_paracing_gyrus	volume of grey matter in Right Paracingulate Gyrus
IDP_T1_FAST_ROIs_L_cing_gyrus_ant	volume of grey matter in Left Cingulate Gyrus, anterior division
IDP_T1_FAST_ROIs_R_cing_gyrus_ant	volume of grey matter in Right Cingulate Gyrus, anterior division
IDP_T1_FAST_ROIs_L_cing_gyrus_post	volume of grey matter in Left Cingulate Gyrus, posterior division
IDP_T1_FAST_ROIs_R_cing_gyrus_post	volume of grey matter in Right Cingulate Gyrus, posterior division
IDP_T1_FAST_ROIs_L_precun_cortex	volume of grey matter in Left Precuneous Cortex
IDP_T1_FAST_ROIs_R_precun_cortex	volume of grey matter in Right Precuneous Cortex
IDP_T1_FAST_ROIs_L_cuneal_cortex	volume of grey matter in Left Cuneal Cortex
IDP_T1_FAST_ROIs_R_cuneal_cortex	volume of grey matter in Right Cuneal Cortex
IDP_T1_FAST_ROIs_L_front_orb_cortex	volume of grey matter in Left Frontal Orbital Cortex
IDP_T1_FAST_ROIs_R_front_orb_cortex	volume of grey matter in Right Frontal Orbital Cortex
IDP_T1_FAST_ROIs_L_parahipp_gyrus_ant	volume of grey matter in Left Parahippocampal Gyrus, anterior division
IDP_T1_FAST_ROIs_R_parahipp_gyrus_ant	volume of grey matter in Right Parahippocampal Gyrus, anterior division
IDP_T1_FAST_ROIs_L_parahipp_gyrus_post	volume of grey matter in Left Parahippocampal Gyrus, posterior division
IDP_T1_FAST_ROIs_R_parahipp_gyrus_post	volume of grey matter in Right Parahippocampal Gyrus, posterior division
IDP_T1_FAST_ROIs_L_lingual_gyrus	volume of grey matter in Left Lingual Gyrus
IDP_T1_FAST_ROIs_R_lingual_gyrus	volume of grey matter in Right Lingual Gyrus
IDP_T1_FAST_ROIs_L_temp_fusif_cortex_ant	volume of grey matter in Left Temporal Fusiform Cortex, anterior division
IDP_T1_FAST_ROIs_R_temp_fusif_cortex_ant	volume of grey matter in Right Temporal Fusiform Cortex, anterior division
IDP_T1_FAST_ROIs_L_temp_fusif_cortex_post	volume of grey matter in Left Temporal Fusiform Cortex, posterior division
IDP_T1_FAST_ROIs_R_temp_fusif_cortex_post	volume of grey matter in Right Temporal Fusiform Cortex, posterior division
IDP_T1_FAST_ROIs_L_temp_occ_fusif_cortex	volume of grey matter in Left Temporal Occipital Fusiform Cortex
IDP_T1_FAST_ROIs_R_temp_occ_fusif_cortex	volume of grey matter in Right Temporal Occipital Fusiform Cortex
IDP_T1_FAST_ROIs_L_occ_fusif_gyrus	volume of grey matter in Left Occipital Fusiform Gyrus
IDP_T1_FAST_ROIs_R_occ_fusif_gyrus	volume of grey matter in Right Occipital Fusiform Gyrus
IDP_T1_FAST_ROIs_L_front_operc_cortex	volume of grey matter in Left Frontal Operculum Cortex
IDP_T1_FAST_ROIs_R_front_operc_cortex	volume of grey matter in Right Frontal Operculum Cortex
IDP_T1_FAST_ROIs_L_cent_operc_cortex	volume of grey matter in Left Central Opercular Cortex
IDP_T1_FAST_ROIs_R_cent_operc_cortex	volume of grey matter in Right Central Opercular Cortex
IDP_T1_FAST_ROIs_L_parietal_operc_cortex	volume of grey matter in Left Parietal Operculum Cortex
IDP_T1_FAST_ROIs_R_parietal_operc_cortex	volume of grey matter in Right Parietal Operculum Cortex
IDP_T1_FAST_ROIs_L_planum_polare	volume of grey matter in Left Planum Polare
IDP_T1_FAST_ROIs_R_planum_polare	volume of grey matter in Right Planum Polare
IDP_T1_FAST_ROIs_L_heschl_gyrus	volume of grey matter in Left Heschl's Gyrus (includes H1 and H2)
IDP_T1_FAST_ROIs_R_heschl_gyrus	volume of grey matter in Right Heschl's Gyrus (includes H1 and H2)
IDP_T1_FAST_ROIs_L_planum_temporale	volume of grey matter in Left Planum Temporale
IDP_T1_FAST_ROIs_R_planum_temporale	volume of grey matter in Right Planum Temporale
IDP_T1_FAST_ROIs_L_supracalc_cortex	volume of grey matter in Left Supracalcarine Cortex
IDP_T1_FAST_ROIs_R_supracalc_cortex	volume of grey matter in Right Supracalcarine Cortex
IDP_T1_FAST_ROIs_L_occ_pole	volume of grey matter in Left Occipital Pole
IDP_T1_FAST_ROIs_R_occ_pole	volume of grey matter in Right Occipital Pole
IDP_T1_FAST_ROIs_L_thalamus	volume of grey matter in Left Thalamus
IDP_T1_FAST_ROIs_R_thalamus	volume of grey matter in Right Thalamus
IDP_T1_FAST_ROIs_L_caudate	volume of grey matter in Left Caudate
IDP_T1_FAST_ROIs_R_caudate	volume of grey matter in Right Caudate
IDP_T1_FAST_ROIs_L_putamen	volume of grey matter in Left Putamen
IDP_T1_FAST_ROIs_R_putamen	volume of grey matter in Right Putamen
IDP_T1_FAST_ROIs_L_pallidum	volume of grey matter in Left Pallidum
IDP_T1_FAST_ROIs_R_pallidum	volume of grey matter in Right Pallidum
IDP_T1_FAST_ROIs_L_hippocampus	volume of grey matter in Left Hippocampus
IDP_T1_FAST_ROIs_R_hippocampus	volume of grey matter in Right Hippocampus
IDP_T1_FAST_ROIs_L_amygdala	volume of grey matter in Left Amygdala
IDP_T1_FAST_ROIs_R_amygdala	volume of grey matter in Right Amygdala
IDP_T1_FAST_ROIs_L_ventral_striatum	volume of grey matter in Left Ventral Striatum
IDP_T1_FAST_ROIs_R_ventral_striatum	volume of grey matter in Right Ventral Striatum
IDP_T1_FAST_ROIs_brain_stem	volume of grey matter in Brain-Stem
IDP_T1_FAST_ROIs_L_cerebellum_I-IV	volume of grey matter in Left I-IV Cerebellum
IDP_T1_FAST_ROIs_R_cerebellum_I-IV	volume of grey matter in Right I-IV Cerebellum
IDP_T1_FAST_ROIs_L_cerebellum_V	volume of grey matter in Left V Cerebellum
IDP_T1_FAST_ROIs_R_cerebellum_V	volume of grey matter in Right V Cerebellum
IDP_T1_FAST_ROIs_L_cerebellum_VI	volume of grey matter in Left VI Cerebellum
IDP_T1_FAST_ROIs_V_cerebellum_VI	volume of grey matter in Vermis VI Cerebellum
IDP_T1_FAST_ROIs_R_cerebellum_VI	volume of grey matter in Right VI Cerebellum
IDP_T1_FAST_ROIs_L_cerebellum_crus_I	volume of grey matter in Left Crus I Cerebellum
IDP_T1_FAST_ROIs_V_cerebellum_crus_I	volume of grey matter in Vermis Crus I Cerebellum
IDP_T1_FAST_ROIs_R_cerebellum_crus_I	volume of grey matter in Right Crus I Cerebellum
IDP_T1_FAST_ROIs_L_cerebellum_crus_II	volume of grey matter in Left Crus II Cerebellum
IDP_T1_FAST_ROIs_V_cerebellum_crus_II	volume of grey matter in Vermis Crus II Cerebellum
IDP_T1_FAST_ROIs_R_cerebellum_crus_II	volume of grey matter in Right Crus II Cerebellum
IDP_T1_FAST_ROIs_L_cerebellum_VIIb	volume of grey matter in Left VIIb Cerebellum
IDP_T1_FAST_ROIs_V_cerebellum_VIIb	volume of grey matter in Vermis VIIb Cerebellum
IDP_T1_FAST_ROIs_R_cerebellum_VIIb	volume of grey matter in Right VIIb Cerebellum
IDP_T1_FAST_ROIs_L_cerebellum_VIIIa	volume of grey matter in Left VIIIa Cerebellum
IDP_T1_FAST_ROIs_V_cerebellum_VIIIa	volume of grey matter in Vermis VIIIa Cerebellum
IDP_T1_FAST_ROIs_R_cerebellum_VIIIa	volume of grey matter in Right VIIIa Cerebellum
IDP_T1_FAST_ROIs_L_cerebellum_VIIIb	volume of grey matter in Left VIIIb Cerebellum
IDP_T1_FAST_ROIs_V_cerebellum_VIIIb	volume of grey matter in Vermis VIIIb Cerebellum
IDP_T1_FAST_ROIs_R_cerebellum_VIIIb	volume of grey matter in Right VIIIb Cerebellum
IDP_T1_FAST_ROIs_L_cerebellum_IX	volume of grey matter in Left IX Cerebellum
IDP_T1_FAST_ROIs_V_cerebellum_IX	volume of grey matter in Vermis IX Cerebellum
IDP_T1_FAST_ROIs_R_cerebellum_IX	volume of grey matter in Right IX Cerebellum
IDP_T1_FAST_ROIs_L_cerebellum_X	volume of grey matter in Left X Cerebellum
IDP_T1_FAST_ROIs_V_cerebellum_X	volume of grey matter in Vermis X Cerebellum
IDP_T1_FAST_ROIs_R_cerebellum_X	volume of grey matter in Right X Cerebellum
