# Supplementary material for: Dissecting the Causal Association Between Bulimia Nervosa and Structural Brain Abnormalities: A Two‐Sample Bidirectional Mendelian Randomization Study
Source: Brain Behav. 2025 Sep 10;15(9):e70859. doi: 10.1002/brb3.70859 (PMC12423433; doi:10.1002/brb3.70859)
Supplement: Supplementary file 3 — Supplementary Material: brb370859‐sup‐0003‐SuppMat3.xlsx [file BRB3-15-e70859-s005.xlsx]

## Sheet: Sheet
id:ubm-a-2670
SNP	effect_allele.exposure	other_allele.exposure	effect_allele.outcome	other_allele.outcome	R#	fstatistics*				#:Palmer TM, Lawlor DA, Harbord RM, Sheehan NA, Tobias JH, Timpson NJ, et al. Using multiple genetic variants as instrumental variables for modifiable risk factors. Stat Methods Med Res. 2012; 21(3):223–42.
rs10461209	A	G	A	G	0.0173765	43.1483				*:Burgess S, Thompson SG. Avoiding bias from weak instruments in Mendelian randomization studies. Int J Epidemiol. 2011;40(3):755–64.
rs10498122	T	A	T	A	0.00907751	22.352
rs11215626	A	G	A	G	0.00980879	24.1705
rs12222192	G	T	G	T	NA	25.5847
rs12246837	T	G	T	G	0.00854363	21.0261
rs12590626	G	A	G	A	0.0110112	27.1665
rs12986207	A	G	A	G	0.00786557	19.3441
rs1445130	G	A	G	A	0.0126791	31.3343
rs1556640	T	C	T	C	0.00891757	21.9547
rs16911431	C	T	C	T	0.0129241	31.9477
rs17021865	C	T	C	T	0.00857297	21.0989
rs17141485	A	G	A	G	0.0114808	28.3386
rs2589311	A	G	A	G	0.0155049	38.4277
rs28631020	A	G	A	G	0.00898702	22.1272
rs2881621	T	A	T	A	0.00931219	22.9353
rs299362	A	G	A	G	0.00922836	22.7269
rs35240311	C	A	C	A	0.0138405	34.2448
rs35345871	C	G	C	G	0.00891406	21.9459
rs35355482	G	A	G	A	0.00871924	21.4621
rs45487297	A	T	A	T	0.00948335	23.3609
rs4665166	A	G	A	G	0.011468	28.3067
rs55644649	A	G	A	G	0.0105493	26.0148
rs55948608	T	C	T	C	0.00913356	22.4913
rs6135470	A	G	A	G	0.00867525	21.3528
rs61910395	T	C	T	C	0.00881417	21.6978
rs62290592	T	C	T	C	0.0089963	22.1502
rs62528694	G	A	G	A	0.00972535	23.9629
rs7570172	C	A	C	A	0.0139828	34.6019
rs7903789	G	T	G	T	0.00847213	20.8486
rs7957608	A	T	A	T	0.00896477	22.0719
rs8040855	C	G	C	G	0.0101338	24.9795
rs8104126	C	T	C	T	0.00973768	23.9936
rs985795	G	T	G	T	0.00896477	22.0719
id:ubm-a-2818
SNP	effect_allele.exposure	other_allele.exposure	effect_allele.outcome	other_allele.outcome	R2	fstatistics
rs10461209	A	G	A	G	0.0173765	43.1483
rs10498122	T	A	T	A	0.00907751	22.352
rs11215626	A	G	A	G	0.00980879	24.1705
rs12222192	G	T	G	T	NA	25.5847
rs12246837	T	G	T	G	0.00854363	21.0261
rs12590626	G	A	G	A	0.0110112	27.1665
rs12986207	A	G	A	G	0.00786557	19.3441
rs1445130	G	A	G	A	0.0126791	31.3343
rs1556640	T	C	T	C	0.00891757	21.9547
rs16911431	C	T	C	T	0.0129241	31.9477
rs17021865	C	T	C	T	0.00857297	21.0989
rs17141485	A	G	A	G	0.0114808	28.3386
rs2589311	A	G	A	G	0.0155049	38.4277
rs28631020	A	G	A	G	0.00898702	22.1272
rs299362	A	G	A	G	0.00922836	22.7269
rs35240311	C	A	C	A	0.0138405	34.2448
rs35345871	C	G	C	G	0.00891406	21.9459
rs35355482	G	A	G	A	0.00871924	21.4621
rs4665166	A	G	A	G	0.011468	28.3067
rs55644649	A	G	A	G	0.0105493	26.0148
rs55948608	T	C	T	C	0.00913356	22.4913
rs6135470	A	G	A	G	0.00867525	21.3528
rs61910395	T	C	T	C	0.00881417	21.6978
rs62290592	T	C	T	C	0.0089963	22.1502
rs62528694	G	A	G	A	0.00972535	23.9629
rs7570172	C	A	C	A	0.0139828	34.6019
rs7903789	G	T	G	T	0.00847213	20.8486
rs7957608	A	T	A	T	0.00896477	22.0719
rs8040855	C	G	C	G	0.0101338	24.9795
rs8104126	C	T	C	T	0.00973768	23.9936
rs985795	G	T	G	T	0.00896477	22.0719
id:ubm-a-2994
SNP	effect_allele.exposure	other_allele.exposure	effect_allele.outcome	other_allele.outcome	R2	fstatistics
rs10461209	A	G	A	G	0.0173765	43.1483
rs10498122	T	A	T	A	0.00907751	22.352
rs11215626	A	G	A	G	0.00980879	24.1705
rs12222192	G	T	G	T	NA	25.5847
rs12246837	T	G	T	G	0.00854363	21.0261
rs12590626	G	A	G	A	0.0110112	27.1665
rs12986207	A	G	A	G	0.00786557	19.3441
rs1445130	G	A	G	A	0.0126791	31.3343
rs1556640	T	C	T	C	0.00891757	21.9547
rs16911431	C	T	C	T	0.0129241	31.9477
rs17021865	C	T	C	T	0.00857297	21.0989
rs17141485	A	G	A	G	0.0114808	28.3386
rs2589311	A	G	A	G	0.0155049	38.4277
rs28631020	A	G	A	G	0.00898702	22.1272
rs299362	A	G	A	G	0.00922836	22.7269
rs35240311	C	A	C	A	0.0138405	34.2448
rs35345871	C	G	C	G	0.00891406	21.9459
rs35355482	G	A	G	A	0.00871924	21.4621
rs45487297	A	T	A	T	0.00948335	23.3609
rs4665166	A	G	A	G	0.011468	28.3067
rs55644649	A	G	A	G	0.0105493	26.0148
rs55948608	T	C	T	C	0.00913356	22.4913
rs6135470	A	G	A	G	0.00867525	21.3528
rs62290592	T	C	T	C	0.0089963	22.1502
rs62528694	G	A	G	A	0.00972535	23.9629
rs7570172	C	A	C	A	0.0139828	34.6019
rs7903789	G	T	G	T	0.00847213	20.8486
rs7957608	A	T	A	T	0.00896477	22.0719
rs8040855	C	G	C	G	0.0101338	24.9795
rs8104126	C	T	C	T	0.00973768	23.9936
rs9564662	T	A	T	A	0.0112984	27.8831
rs985795	G	T	G	T	0.00896477	22.0719
id:ubm-a-3101
SNP	effect_allele.exposure	other_allele.exposure	effect_allele.outcome	other_allele.outcome	R2	fstatistics
rs10461209	A	G	A	G	0.0173765	43.1483
rs10498122	T	A	T	A	0.00907751	22.352
rs11215626	A	G	A	G	0.00980879	24.1705
rs12222192	G	T	G	T	NA	25.5847
rs12590626	G	A	G	A	0.0110112	27.1665
rs12986207	A	G	A	G	0.00786557	19.3441
rs1556640	T	C	T	C	0.00891757	21.9547
rs16911431	C	T	C	T	0.0129241	31.9477
rs17021865	C	T	C	T	0.00857297	21.0989
rs17141485	A	G	A	G	0.0114808	28.3386
rs2589311	A	G	A	G	0.0155049	38.4277
rs28631020	A	G	A	G	0.00898702	22.1272
rs2881621	T	A	T	A	0.00931219	22.9353
rs299362	A	G	A	G	0.00922836	22.7269
rs35240311	C	A	C	A	0.0138405	34.2448
rs35345871	C	G	C	G	0.00891406	21.9459
rs35355482	G	A	G	A	0.00871924	21.4621
rs45487297	A	T	A	T	0.00948335	23.3609
rs4665166	A	G	A	G	0.011468	28.3067
rs55644649	A	G	A	G	0.0105493	26.0148
rs55948608	T	C	T	C	0.00913356	22.4913
rs6135470	A	G	A	G	0.00867525	21.3528
rs61910395	T	C	T	C	0.00881417	21.6978
rs62290592	T	C	T	C	0.0089963	22.1502
rs62528694	G	A	G	A	0.00972535	23.9629
rs7903789	G	T	G	T	0.00847213	20.8486
rs7957608	A	T	A	T	0.00896477	22.0719
rs8040855	C	G	C	G	0.0101338	24.9795
rs8104126	C	T	C	T	0.00973768	23.9936
rs9564662	T	A	T	A	0.0112984	27.8831
rs985795	G	T	G	T	0.00896477	22.0719
