# Supplementary material for: Dissecting the Causal Association Between Bulimia Nervosa and Structural Brain Abnormalities: A Two‐Sample Bidirectional Mendelian Randomization Study
Source: Brain Behav. 2025 Sep 10;15(9):e70859. doi: 10.1002/brb3.70859 (PMC12423433; doi:10.1002/brb3.70859)
Supplement: Supplementary file 4 — Supplementary Material: brb370859‐sup‐0004‐SuppMat4.xlsx [file BRB3-15-e70859-s002.xlsx]

## Sheet: Sheet IDP on BN
id:ubm-a-16
SNP	effect_allele.exposure	other_allele.exposure	effect_allele.outcome	other_allele.outcome	R2	fstatistics
rs10883605	G	A	G	A	0.00272118	21.5942
rs11665242	G	A	G	A	0.00368611	29.2798
rs12664247	C	T	C	T	0.00277442	22.0179
rs13413797	C	T	C	T	0.00322023	25.5673
rs2149038	C	T	C	T	0.00284214	22.5568
rs2453531	A	G	A	G	0.00268801	21.3302
rs28546701	T	C	T	C	0.00274715	21.8008
rs3892467	T	C	T	C	0.00363773	28.8941
rs459552	A	T	A	T	0.00268115	21.2757
rs4813509	C	T	C	T	0.00271432	21.5396
rs544282	A	G	A	G	0.00340102	27.0075
rs62048478	T	C	T	C	0.00283041	22.4634
rs76483108	G	A	G	A	0.00264942	21.0232
rs7761450	C	A	C	A	0.00269376	21.376
rs8054131	A	G	A	G	0.00271059	21.5099
id:ubm-a-2667
SNP	effect_allele.exposure	other_allele.exposure	effect_allele.outcome	other_allele.outcome	R2	fstatistics
rs10160333	T	G	T	G	0.00290955	23.0934
rs113606417	A	G	A	G	0.00353762	28.0961
rs11865702	G	A	G	A	0.00276622	21.9526
rs12923167	G	A	G	A	0.00380157	30.2004
rs14314	C	A	C	A	0.00353492	28.0746
rs17178006	G	T	G	T	0.00507013	40.3295
rs2376421	G	A	G	A	0.00280715	22.2783
rs2629545	T	C	T	C	0.00337071	26.766
rs2970932	G	A	G	A	0.0036502	28.9935
rs57507694	C	G	C	G	0.00288801	22.9219
rs7030607	A	G	A	G	0.00343563	27.2833
rs77956314	C	T	C	T	0.00579987	46.1679
rs939060	C	A	C	A	0.00303957	24.1285
id:ubm-a-2808
SNP	effect_allele.exposure	other_allele.exposure	effect_allele.outcome	other_allele.outcome	R2	fstatistics
rs11649532	T	C	T	C	0.00311344	24.7167
rs12786200	T	C	T	C	0.00270624	21.4753
rs13177659	A	G	A	G	0.00275696	21.8789
rs62056078	A	G	A	G	0.00295803	23.4793
rs7038698	A	C	A	C	0.00280071	22.227
rs7466239	T	C	T	C	0.00289257	22.9582
rs78536996	T	G	T	G	0.0032286	25.6339
rs9545198	G	C	G	C	0.00296497	23.5345
id:ubm-a-2889
SNP	effect_allele.exposure	other_allele.exposure	effect_allele.outcome	other_allele.outcome	R2	fstatistics
rs10417873	A	G	A	G	0.00278751	22.122
rs13003806	C	G	C	G	0.00327685	26.0182
rs28865620	T	G	T	G	0.00290456	23.0537
rs35136903	T	C	T	C	0.00270675	21.4794
rs3820782	C	T	C	T	0.00266705	21.1635
rs6494853	T	C	T	C	0.00266463	21.1443
rs6544902	G	T	G	T	0.00266044	21.1109
rs7144307	C	T	C	T	0.00353181	28.0498
rs804971	C	T	C	T	0.00264287	20.9711
rs9547633	C	T	C	T	0.002731	21.6723
id:ubm-a-2978
SNP	effect_allele.exposure	other_allele.exposure	effect_allele.outcome	other_allele.outcome	R2	fstatistics
rs10138165	A	G	A	G	0.00290064	23.0225
rs10478216	G	A	G	A	0.00280587	22.2682
rs10853847	C	T	C	T	0.00285174	22.6332
rs35084691	T	C	T	C	0.0026434	20.9753
rs3791758	T	C	T	C	0.00275468	21.8607
rs525487	G	A	G	A	0.0034176	27.1396
rs56116675	A	G	A	G	0.00288944	22.9333
rs61936126	G	C	G	C	0.00346698	27.5331
rs654142	T	C	T	C	0.00272468	21.622
id:ubm-a-3099
SNP	effect_allele.exposure	other_allele.exposure	effect_allele.outcome	other_allele.outcome	R2	fstatistics
rs10125515	T	C	T	C	0.00270956	21.5018
rs10771224	C	T	C	T	0.00267502	21.2269
rs11150730	T	C	T	C	0.00277415	22.0157
rs12327366	T	C	T	C	0.0031225	24.7889
rs1242291	T	G	T	G	0.00270744	21.4849
rs13097838	A	G	A	G	0.00281508	22.3415
