# Supplementary material for: Dissecting the Causal Association Between Bulimia Nervosa and Structural Brain Abnormalities: A Two‐Sample Bidirectional Mendelian Randomization Study
Source: Brain Behav. 2025 Sep 10;15(9):e70859. doi: 10.1002/brb3.70859 (PMC12423433; doi:10.1002/brb3.70859)
Supplement: Supplementary file 5 — Supplementary Material: brb370859‐sup‐0005‐SuppMat5.xlsx [file BRB3-15-e70859-s006.xlsx]

## Sheet: Sheet
Exposure	Outcome	Method	nsnp	β/OR	se	p_val	lo_ci	up_ci	Q_pval	MR egger_intercept_pval
BN	volume Left−Accumbens−area || id:ubm−a−2670	Inverse variance weighted	33	-0.024	0.011	0.036	-0.046	-0.002	0.94	0.266
BN	a2009s lh S temporal inf area || id:ubm−a−2818	Inverse variance weighted	31	-0.029	0.012	0.019	-0.053	0.005	0.979	0.536
BN	a2009s lh G temp sup−Plan tempo thickness || id: ubm −a−2994	Inverse variance weighted	32	0.032	0.013	0.014	0.007	0.058	0.924	0.891
BN	a2009s rh G temporal inf thickness || id:ubm−a−3101	Inverse variance weighted	31	0.037	0.013	0.005	0.011	0.063	0.913	0.787
IDP T1 FIRST right putamen volume || id:ubm-a-16 || id:ieu-a-990	BN	Inverse variance weighted	15	0.078	0.037	0.037	1.005	1.165	0.6	0.154
volume Left-Hippocampus || id:ubm-a-2667 || id:ieu-a-990	BN	Inverse variance weighted	13	0.102	0.035	0.004	1.034	1.187	0.869	0.842
a2009s lh S orbital lateral area || id:ubm-a-2808 || id:ieu-a-990	BN	Inverse variance weighted	8	-0.098	0.047	0.035	0.828	0.993	0.971	0.237
a2009s rh G temporal inf area || id:ubm-a-2889 || id:ieu-a-990	BN	Inverse variance weighted	10	-0.167	0.053	0.001	0.762	0.94	0.789	0.557
a2009s lh G occipital sup thickness || id:ubm-a-2978 || id:ieu-a-990	BN	Inverse variance weighted	9	-0.08	0.037	0.02	0.86	0.99	0.909	0.169
a2009s rh G temp sup-Plan polar thickness || id:ubm-a-3099 || id:ieu-a-990	BN	Inverse variance weighted	6	0.143	0.047	0.002	1.144	1.165	0.572	0.725
